# Supplementary material for: Metagenomic Characterization of Gut Microbiota in Individuals with Low Cardiovascular Risk
Source: J Clin Med. 2025 Jul 17;14(14):5097. doi: 10.3390/jcm14145097 (PMC12295110; doi:10.3390/jcm14145097)
Supplement: Supplementary file 1 [file jcm-14-05097-s001.zip]

Archive with 10 entries (8 files):
- Suppl figures/
- Suppl figures/Figure S1.png
- Suppl figures/Figure S2.png
- Suppl figures/Figure S3.png
- Suppl tables/
- Suppl tables/Suppl Table S1 .xlsx
- Suppl tables/Suppl Table S2 .xlsx
- Suppl tables/Suppl Table S3 .xlsx
- Suppl tables/Suppl Table S4 .xlsx
- Suppl tables/Suppl Table S5  .xlsx
