# Supplementary material for: Metagenomic Characterization of Gut Microbiota in Individuals with Low Cardiovascular Risk
Source: J Clin Med. 2025 Jul 17;14(14):5097. doi: 10.3390/jcm14145097 (PMC12295110; doi:10.3390/jcm14145097)
Supplement: Supplementary file 1 [file jcm-14-05097-s001.zip › Suppl tables/Suppl Table S1 .xlsx]

## Sheet: A Alpha diverstiy
	Group	Observed	ACE	Chao1	Simpson	Shannon	Pielou	p__Firmicutes	p__Bacteroidetes	FB
AS74	AS-LOW	353	345.883	349.5	0.936657	5.59571	0.661156	44501	52084	0.854408
AS110	AS-LOW	265	261.602	263.857	0.972164	5.9903	0.744151	67266	12705	5.29445
AS93	AS-LOW	310	307.209	308.909	0.966362	5.98322	0.722949	75539	21553	3.5048
AS81	AS-LOW	277	270.726	270.6	0.949161	5.5267	0.681153	42750	50849	0.840724
AS51	AS-LOW	222	216.48	216.5	0.949115	5.48384	0.70356	46374	51583	0.899017
AS293	AS-LOW	348	342.158	345.333	0.971046	6.19175	0.733364	65002	20622	3.15207
AS64	AS-LOW	273	268.014	266.214	0.973726	6.12727	0.75713	56747	35829	1.58383
AS328	AS-LOW	355	347.437	346.353	0.945929	5.5923	0.660117	32978	63653	0.51809
AS97	AS-LOW	335	330.994	331	0.946842	5.67294	0.676314	64296	22147	2.90315
AS135	AS-LOW	434	424.432	425	0.957122	6.28496	0.717334	50199	39860	1.25938
AS261	AS-LOW	346	335.486	334.615	0.923785	5.56874	0.660224	46191	47525	0.971931
AS105	AS-LOW	203	194.246	193.273	0.906846	4.77111	0.622427	22035	75163	0.293163
AS294	AS-LOW	367	367.879	373.25	0.956152	5.97471	0.701287	51181	31176	1.64168
AS27	AS-LOW	288	283.1	283	0.971853	6.06643	0.742532	60019	30365	1.97658
AS306	AS-LOW	166	163.775	164	0.806511	3.78971	0.513857	26303	71502	0.367864
AS125	AS-LOW	266	262.52	265.5	0.887984	4.69764	0.583175	30430	40936	0.743355
AS260	AS-LOW	237	235.132	234.333	0.948485	5.43667	0.689168	38170	42999	0.887695
AS133	AS-LOW	179	179.468	178	0.949174	5.29693	0.707784	45768	42900	1.06685
AS329	AS-LOW	320	317.023	321.111	0.969723	6.21671	0.747028	61397	30870	1.98889
AS122	AS-LOW	306	299.517	298.5	0.974723	6.30449	0.763497	74934	19601	3.82297
AS75	AS-LOW	383	369.568	367.526	0.97868	6.56218	0.764716	71611	15612	4.58692
AS95	AS-LOW	247	238.792	241.429	0.926022	5.24501	0.659885	51523	40239	1.28042
AS63	AS-LOW	78	77.3032	77	0.895992	3.95305	0.628925	19002	74083	0.256496
AS288	AS-LOW	332	319.667	321	0.968653	6.11748	0.730442	76213	13616	5.59731
AS50	AS-LOW	274	271.042	274.167	0.975026	6.27164	0.774464	62875	32396	1.94083
S161069	CONTROL	325	308.495	311.909	0.970131	6.14158	0.736021	64802	26475	2.44767
S9200070	CONTROL	278	269.348	270	0.964195	5.84927	0.720448	72283	20453	3.5341
S162039	CONTROL	318	312.419	311.438	0.964646	6.01504	0.72358	59631	32252	1.84891
HF86C	CONTROL	238	226.838	228.667	0.804583	4.40227	0.557615	34105	62678	0.54413
S9400048	CONTROL	98	98.7075	98	0.455635	1.69109	0.255657	5113	89656	0.0570291
S9000101	CONTROL	347	334.938	334.462	0.976597	6.3662	0.754397	78464	16731	4.68974
S9100067	CONTROL	217	211.386	210.6	0.945067	5.07172	0.653442	21374	62827	0.340204
HF36C	CONTROL	318	307.727	309.6	0.973762	6.14611	0.739348	51144	36858	1.3876
HF55C	CONTROL	362	349.293	349.059	0.978802	6.46279	0.760343	72331	20010	3.61474
S9200025	CONTROL	409	394.009	397.4	0.975901	6.46969	0.745703	69418	25082	2.76764
S9000119	CONTROL	347	332.444	333.75	0.979538	6.42869	0.761802	64186	17411	3.68652
HF96C	CONTROL	283	268.743	272.857	0.847456	4.57697	0.56196	26460	68112	0.388478
S162059	CONTROL	343	334.111	333.8	0.968026	6.37885	0.757397	57274	33582	1.7055
S9100034	CONTROL	200	191.724	190.75	0.969194	5.77412	0.755394	78562	19458	4.03752
S9100094	CONTROL	395	377.486	376.769	0.979178	6.65345	0.771351	69037	12032	5.73778
S9000012	CONTROL	340	333.176	335	0.929621	5.54411	0.659276	42637	54761	0.778602
S9100033	CONTROL	297	287.664	287.583	0.926791	5.46555	0.665369	48114	40311	1.19357
S9200042	CONTROL	308	295.28	293.875	0.956369	5.65723	0.684332	62820	28242	2.22435
S9200046	CONTROL	339	336.065	338.143	0.982319	6.7373	0.801568	56280	28681	1.96227
HF65C	CONTROL	284	273.711	281	0.943172	5.55239	0.681296	51149	44945	1.13804
S161050	CONTROL	247	240.078	242.857	0.974788	5.95246	0.748891	65015	26600	2.44417
S9200069	CONTROL	431	415.025	414.2	0.984288	6.94165	0.793192	76089	18106	4.20242
HF03C	CONTROL	258	245.432	246.875	0.95314	5.55912	0.693916	47743	45809	1.04222
S9200076	CONTROL	145	137.604	138.5	0.803144	3.47855	0.484484	23957	72174	0.331934
S162007	CONTROL	416	386.435	388	0.982005	6.78808	0.780199	64143	26857	2.38832
Table 1.2
	p	test
Observed	0.503621	Ind. T-test
ACE	0.662164	Ind. T-test
Chao1	0.655099	Ind. T-test
Simpson	0.207242	Mann-Whitney U rank test
Shannon	0.294752	Mann-Whitney U rank test
Pielou	0.322396	Mann-Whitney U rank test
FB	0.449223	Mann-Whitney U rank test

## Sheet: B Beta diversity
Bray-Curtis						Jaccard
						Table 1.5
	PC1	PC2	PC3	Group			PC1	PC2	PC3	Group
AS74	-0.153162	0.241301	0.0556327	AS-LOW		AS74	-0.368814	1.10548	-0.001593	AS-LOW
AS110	1.65418	0.250552	-0.125448	AS-LOW		AS110	1.73409	0.597095	-0.041155	AS-LOW
AS93	-0.43208	0.190118	-0.178032	AS-LOW		AS93	0.437262	0.357628	0.0267185	AS-LOW
AS81	-0.531727	-1.10118	0.0363403	AS-LOW		AS81	-0.503194	-0.604311	0.106272	AS-LOW
AS51	0.0359948	-1.50959	-0.127228	AS-LOW		AS51	0.741297	-0.745631	0.169903	AS-LOW
AS293	-0.270252	0.422658	0.0182696	AS-LOW		AS293	-0.683462	0.785503	0.0369153	AS-LOW
AS64	0.871597	-0.645073	-0.063983	AS-LOW		AS64	1.16786	0.0137652	0.0772801	AS-LOW
AS328	-0.999532	-1.47	-0.018752	AS-LOW		AS328	-0.917562	-0.981936	0.090601	AS-LOW
AS97	-1.14352	0.46584	-0.068278	AS-LOW		AS97	-0.91943	-0.099502	0.0915199	AS-LOW
AS135	-1.90706	-0.219211	-0.082637	AS-LOW		AS135	-1.7427	-0.584373	-0.045448	AS-LOW
AS261	-0.664852	0.322761	0.174082	AS-LOW		AS261	-0.823752	0.728327	-0.028112	AS-LOW
AS105	-0.441842	-2.47347	-0.138113	AS-LOW		AS105	0.949328	-1.44299	0.0059693	AS-LOW
AS294	-0.069375	0.843651	0.158931	AS-LOW		AS294	-0.266013	1.19938	0.0199634	AS-LOW
AS27	1.0697	1.30213	0.0368248	AS-LOW		AS27	1.10518	1.56316	-0.020047	AS-LOW
AS306	1.48234	-0.111022	0.0057385	AS-LOW		AS306	1.59557	0.0057939	0.0552988	AS-LOW
AS125	0.637917	-0.484147	0.150251	AS-LOW		AS125	0.784143	0.400301	0.132301	AS-LOW
AS260	1.25106	0.268851	-0.031299	AS-LOW		AS260	0.848373	0.826459	0.130787	AS-LOW
AS133	2.08803	-0.520091	-0.118658	AS-LOW		AS133	2.0952	-0.616184	-0.026335	AS-LOW
AS329	-0.825079	0.934048	0.0501151	AS-LOW		AS329	-1.04036	0.244687	-0.035169	AS-LOW
AS122	0.744236	0.044492	-0.092902	AS-LOW		AS122	0.163686	0.494248	0.152624	AS-LOW
AS75	0.216789	1.17963	-0.004126	AS-LOW		AS75	-0.14738	1.41222	-0.030316	AS-LOW
AS95	1.72761	-0.125217	-0.105263	AS-LOW		AS95	1.67083	0.290185	-0.015857	AS-LOW
AS63	2.00515	-0.983277	-0.031003	AS-LOW		AS63	1.71734	-1.91287	-0.386021	AS-LOW
AS288	-0.357175	1.24151	0.0648623	AS-LOW		AS288	-0.267979	0.988914	-0.055163	AS-LOW
AS50	-0.555149	-1.01533	-0.194001	AS-LOW		AS50	-0.331883	-0.854635	0.162736	AS-LOW
S161069	0.0664975	1.7659	0.0754009	CONTROL		S161069	-0.147727	1.19405	-0.261892	CONTROL
S9200070	-0.540515	-0.233592	-0.02924	CONTROL		S9200070	-0.631008	-0.948601	0.0937139	CONTROL
S162039	-1.86362	0.346859	-0.047053	CONTROL		S162039	-1.14271	-0.677234	-0.140493	CONTROL
HF86C	0.789999	-0.494956	0.168012	CONTROL		HF86C	0.545987	0.219738	0.0760959	CONTROL
S9400048	0.442737	-1.98514	0.317008	CONTROL		S9400048	1.43377	-2.12486	-0.214068	CONTROL
S9000101	-0.99282	-0.515642	-0.151002	CONTROL		S9000101	-1.15627	-1.20152	0.0651238	CONTROL
S9100067	-1.35108	-2.27087	-0.07345	CONTROL		S9100067	-0.642119	-2.5773	0.0892115	CONTROL
HF36C	1.23576	0.645525	-0.015176	CONTROL		HF36C	1.15806	1.11747	0.0597718	CONTROL
HF55C	-0.790999	0.729143	0.0580481	CONTROL		HF55C	-0.837737	0.684994	0.0119392	CONTROL
S9200025	-1.10017	1.42463	-0.009755	CONTROL		S9200025	-1.28835	0.500387	-0.249622	CONTROL
S9000119	-0.074368	0.711189	-0.052736	CONTROL		S9000119	-0.452466	0.233457	-0.074766	CONTROL
HF96C	-0.397078	-0.395648	0.264088	CONTROL		HF96C	-0.588322	-0.187832	0.0134654	CONTROL
S162059	-0.239714	1.42244	0.103623	CONTROL		S162059	-0.559022	0.950715	-0.06751	CONTROL
S9100034	0.674511	-0.295526	-0.092696	CONTROL		S9100034	0.688624	-0.673265	0.0548051	CONTROL
S9100094	-1.42687	-0.018513	-0.124246	CONTROL		S9100094	-1.57389	-0.894015	0.0667379	CONTROL
S9000012	-0.449167	-0.59889	0.0645862	CONTROL		S9000012	-0.880602	-0.343531	0.108672	CONTROL
S9100033	-0.618986	-0.454036	0.0223955	CONTROL		S9100033	-0.634899	-0.564361	0.0333214	CONTROL
S9200042	-1.23842	1.05079	-0.090952	CONTROL		S9200042	-1.21194	-0.338228	-0.183326	CONTROL
S9200046	0.122919	1.06052	0.0254674	CONTROL		S9200046	-0.72176	0.648963	0.0424292	CONTROL
HF65C	0.945331	0.309471	0.0768207	CONTROL		HF65C	0.985871	1.10081	-0.014194	CONTROL
S161050	1.3223	0.490106	-0.105015	CONTROL		S161050	0.9287	0.684416	-0.023196	CONTROL
S9200069	-1.04822	0.835289	0.0029972	CONTROL		S9200069	-1.23542	0.613638	-0.114663	CONTROL
HF03C	1.25108	0.0148873	-0.046886	CONTROL		HF03C	0.865087	0.483682	0.113881	CONTROL
S9200076	-0.194323	-1.97534	0.311768	CONTROL		S9200076	0.541659	-2.33696	-0.001577	CONTROL
S162007	0.0414129	1.38145	-0.023333	CONTROL		S162007	-0.441138	1.26467	-0.057537	CONTROL
Table 1.4						Table 1.6
	p	R	F				p	R	F
ANOSIM	0.048	0.05				ANOSIM	0.023	0.07
PERMANOVA	0.049		1.48			PERMANOVA	0.016		1.63

## Sheet: C Stack relative abundance
Phylum					Genus
					Table 1.8
	CONTROL	AS-LOW	p			CONTROL	AS-LOW	p
k__Bacteria|p__Firmicutes	54.5	51.3	ns		k__Bacteria|p__Bacteroidetes|c__Bacteroidia|o__Bacteroidales|f__Prevotellaceae|g__Prevotella	16.4	14.3	ns
k__Bacteria|p__Bacteroidetes	37.2	39.2	ns		k__Bacteria|p__Firmicutes|c__Clostridia|o__Clostridiales|f__Ruminococcaceae|g__Faecalibacterium	4.3	6.1	0.0278069
k__Bacteria|p__Proteobacteria	3.3	5	ns		k__Bacteria|p__Bacteroidetes|c__Bacteroidia|o__Bacteroidales|f__Bacteroidaceae|g__Bacteroides	3.4	6.5	ns
k__Bacteria|p__Actinobacteria	3.1	1.9	ns		k__Bacteria|p__Bacteroidetes|c__Bacteroidia|o__Bacteroidales|f__Rikenellaceae|g__Alistipes	4.2	4.2	ns
					k__Bacteria|p__Firmicutes|c__Clostridia|o__Clostridiales|f__Clostridiaceae|g__Clostridium	1.6	2	ns
					k__Bacteria|p__Firmicutes|c__Clostridia|o__Clostridiales|f__Lachnospiraceae|g__Roseburia	1.5	1.8	ns
					k__Bacteria|p__Actinobacteria|c__Actinobacteria|o__Bifidobacteriales|f__Bifidobacteriaceae|g__Bifidobacterium	1.9	1.2	ns
					k__Bacteria|p__Firmicutes|c__Clostridia|o__Clostridiales|f__Ruminococcaceae|g__Ruminococcus	1.7	1.3	ns
					k__Bacteria|p__Firmicutes|c__Clostridia|o__Clostridiales|f__Lachnospiraceae|g__Blautia	1.5	1.2	ns
					k__Bacteria|p__Firmicutes|c__Clostridia|o__Clostridiales|f__Oscillospiraceae|g__Oscillibacter	1.4	1.3	ns
