# Supplementary material for: Metagenomic Characterization of Gut Microbiota in Individuals with Low Cardiovascular Risk
Source: J Clin Med. 2025 Jul 17;14(14):5097. doi: 10.3390/jcm14145097 (PMC12295110; doi:10.3390/jcm14145097)
Supplement: Supplementary file 1 [file jcm-14-05097-s001.zip › Suppl tables/Suppl Table S2 .xlsx]

## Sheet: A-F Stack relative abundance
Fig3 AS LCR 17 apr 2025
Phylum
	CONTROL	AS-LOW	p
k__Bacteria|p__Firmicutes	54.5	51.3	ns
k__Bacteria|p__Bacteroidetes	37.2	39.2	ns
k__Bacteria|p__Proteobacteria	3.3	5	ns
k__Bacteria|p__Actinobacteria	3.1	1.9	ns
Class
	CONTROL	AS-LOW	p
k__Bacteria|p__Firmicutes|c__Clostridia	46.9	44.2	ns
k__Bacteria|p__Bacteroidetes|c__Bacteroidia	36.7	39	ns
k__Bacteria|p__Firmicutes|c__Bacilli	3.2	3.9	ns
k__Bacteria|p__Firmicutes|c__Negativicutes	2.8	2.3	ns
k__Bacteria|p__Actinobacteria|c__Actinobacteria	1.9	1.2	ns
k__Bacteria|p__Proteobacteria|c__Gammaproteobacteria	0.8	1.4	0.0413451
k__Bacteria|p__Actinobacteria|c__Coriobacteriia	1.2	0.8	ns
k__Bacteria|p__Proteobacteria|c__Betaproteobacteria	0.8	1	ns
k__Bacteria|p__Proteobacteria|c__Deltaproteobacteria	0.5	0.7	ns
k__Bacteria|p__Firmicutes|c__Erysipelotrichia	0.7	0.2	0.0001568
Order
	CONTROL	AS-LOW	p
k__Bacteria|p__Bacteroidetes|c__Bacteroidia|o__Bacteroidales	36.7	39	ns
k__Bacteria|p__Firmicutes|c__Clostridia|o__Clostridiales	35	36.7	ns
k__Bacteria|p__Actinobacteria|c__Actinobacteria|o__Bifidobacteriales	1.9	1.2	ns
k__Bacteria|p__Firmicutes|c__Negativicutes|o__Veillonellales	1.6	1	ns
k__Bacteria|p__Proteobacteria|c__Gammaproteobacteria|o__Enterobacterales	0.7	1.4	0.0375061
k__Bacteria|p__Proteobacteria|c__Betaproteobacteria|o__Burkholderiales	0.8	1	ns
k__Bacteria|p__Firmicutes|c__Negativicutes|o__Acidaminococcales	0.5	1	ns
k__Bacteria|p__Actinobacteria|c__Coriobacteriia|o__Coriobacteriales	1	0.5	ns
k__Bacteria|p__Proteobacteria|c__Deltaproteobacteria|o__Desulfovibrionales	0.5	0.7	ns
k__Bacteria|p__Firmicutes|c__Erysipelotrichia|o__Erysipelotrichales	0.7	0.2	0.0001568
Family
	CONTROL	AS-LOW	p
k__Bacteria|p__Firmicutes|c__Clostridia|o__Clostridiales|f__Ruminococcaceae	19.4	20.7	ns
k__Bacteria|p__Bacteroidetes|c__Bacteroidia|o__Bacteroidales|f__Prevotellaceae	18.3	17.1	ns
k__Bacteria|p__Firmicutes|c__Clostridia|o__Clostridiales|f__Lachnospiraceae	11.1	11.2	ns
k__Bacteria|p__Bacteroidetes|c__Bacteroidia|o__Bacteroidales|f__Rikenellaceae	7.1	7.7	ns
k__Bacteria|p__Bacteroidetes|c__Bacteroidia|o__Bacteroidales|f__Bacteroidaceae	4.4	6.9	ns
k__Bacteria|p__Firmicutes|c__Clostridia|o__Clostridiales|f__Clostridiaceae	2	2.4	ns
k__Bacteria|p__Actinobacteria|c__Actinobacteria|o__Bifidobacteriales|f__Bifidobacteriaceae	1.9	1.2	ns
k__Bacteria|p__Firmicutes|c__Clostridia|o__Clostridiales|f__Oscillospiraceae	1.5	1.6	ns
k__Bacteria|p__Firmicutes|c__Negativicutes|o__Veillonellales|f__Veillonellaceae	1.6	1	ns
k__Bacteria|p__Proteobacteria|c__Gammaproteobacteria|o__Enterobacterales|f__Enterobacteriaceae	0.7	1.4	0.0375061
Genus
	CONTROL	AS-LOW	p
k__Bacteria|p__Bacteroidetes|c__Bacteroidia|o__Bacteroidales|f__Prevotellaceae|g__Prevotella	16.4	14.3	ns
k__Bacteria|p__Firmicutes|c__Clostridia|o__Clostridiales|f__Ruminococcaceae|g__Faecalibacterium	4.3	6.1	0.0278069
k__Bacteria|p__Bacteroidetes|c__Bacteroidia|o__Bacteroidales|f__Bacteroidaceae|g__Bacteroides	3.4	6.5	ns
k__Bacteria|p__Bacteroidetes|c__Bacteroidia|o__Bacteroidales|f__Rikenellaceae|g__Alistipes	4.2	4.2	ns
k__Bacteria|p__Firmicutes|c__Clostridia|o__Clostridiales|f__Clostridiaceae|g__Clostridium	1.6	2	ns
k__Bacteria|p__Firmicutes|c__Clostridia|o__Clostridiales|f__Lachnospiraceae|g__Roseburia	1.5	1.8	ns
k__Bacteria|p__Actinobacteria|c__Actinobacteria|o__Bifidobacteriales|f__Bifidobacteriaceae|g__Bifidobacterium	1.9	1.2	ns
k__Bacteria|p__Firmicutes|c__Clostridia|o__Clostridiales|f__Ruminococcaceae|g__Ruminococcus	1.7	1.3	ns
k__Bacteria|p__Firmicutes|c__Clostridia|o__Clostridiales|f__Lachnospiraceae|g__Blautia	1.5	1.2	ns
k__Bacteria|p__Firmicutes|c__Clostridia|o__Clostridiales|f__Oscillospiraceae|g__Oscillibacter	1.4	1.3	ns
Species
	CONTROL	AS-LOW	p
k__Bacteria|p__Bacteroidetes|c__Bacteroidia|o__Bacteroidales|f__Prevotellaceae|g__Prevotella|s__Prevotella_copri_clade_A	11.6	7.5	ns
k__Bacteria|p__Firmicutes|c__Clostridia|o__Clostridiales|f__Ruminococcaceae|g__Faecalibacterium|s__Faecalibacterium_prausnitzii	4	5.6	0.0357288
k__Bacteria|p__Bacteroidetes|c__Bacteroidia|o__Bacteroidales|f__Bacteroidaceae|g__Bacteroides|s__Bacteroides_uniformis	1.1	2.9	ns
k__Bacteria|p__Firmicutes|c__Clostridia|o__Clostridiales|f__Oscillospiraceae|g__Oscillibacter|s__Oscillibacter_sp_ER4	1.4	1.3	ns
k__Bacteria|p__Bacteroidetes|c__Bacteroidia|o__Bacteroidales|f__Rikenellaceae|g__Alistipes|s__Alistipes_onderdonkii	0.9	1.8	ns
k__Bacteria|p__Actinobacteria|c__Actinobacteria|o__Bifidobacteriales|f__Bifidobacteriaceae|g__Bifidobacterium|s__Bifidobacterium_adolescentis	1.1	0.7	ns
k__Bacteria|p__Proteobacteria|c__Gammaproteobacteria|o__Enterobacterales|f__Enterobacteriaceae|g__Escherichia|s__Escherichia_coli	0.5	1.2	ns
k__Bacteria|p__Firmicutes|c__Clostridia|o__Clostridiales|f__Ruminococcaceae|g__Ruminococcus|s__Ruminococcus_bromii	1.2	0.3	ns
k__Bacteria|p__Firmicutes|c__Clostridia|o__Clostridiales|f__Lachnospiraceae|g__Roseburia|s__Roseburia_faecis	0.7	0.7	ns
k__Bacteria|p__Firmicutes|c__Clostridia|o__Clostridiales|f__Lachnospiraceae|g__Blautia|s__Blautia_wexlerae	0.7	0.6	ns
