# Supplementary material for: Metagenomic Characterization of Gut Microbiota in Individuals with Low Cardiovascular Risk
Source: J Clin Med. 2025 Jul 17;14(14):5097. doi: 10.3390/jcm14145097 (PMC12295110; doi:10.3390/jcm14145097)
Supplement: Supplementary file 1 [file jcm-14-05097-s001.zip › Suppl tables/Suppl Table S3 .xlsx]

## Sheet: A-E LEfSe differentially abunda
LEfSe
Org	Taxa	TaxaShort	Group	LDA	p
g	k__Bacteria|p__Actinobacteria|c__Coriobacteriia|o__Coriobacteriales|f__Coriobacteriaceae|g__Senegalimassilia	g__Senegalimassilia	CONTROL	2.47947	0.0084027
s	k__Bacteria|p__Actinobacteria|c__Coriobacteriia|o__Coriobacteriales|f__Coriobacteriaceae|g__Senegalimassilia|s__Senegalimassilia_anaerobia	s__Senegalimassilia_anaerobia	CONTROL	2.48325	0.0010502
o	k__Bacteria|p__Actinobacteria|c__Coriobacteriia|o__Eggerthellales	o__Eggerthellales	AS-LOW	2.55855	0.043378
f	k__Bacteria|p__Actinobacteria|c__Coriobacteriia|o__Eggerthellales|f__Eggerthellaceae	f__Eggerthellaceae	AS-LOW	2.55864	0.043378
f	k__Bacteria|p__Bacteroidetes|c__Bacteroidia|o__Bacteroidales|f__Tannerellaceae	f__Tannerellaceae	CONTROL	2.71128	0.0455003
s	k__Bacteria|p__Firmicutes|c__Clostridia|o__Clostridiales|f__Clostridiaceae|g__Clostridiaceae_unclassified|s__Clostridiaceae_bacterium	s__Clostridiaceae_bacterium	AS-LOW	2.50941	0.0356817
s	k__Bacteria|p__Firmicutes|c__Clostridia|o__Clostridiales|f__Clostridiaceae|g__Clostridium|s__Clostridium_phoceensis	s__Clostridium_phoceensis	AS-LOW	2.47349	0.0174347
s	k__Bacteria|p__Firmicutes|c__Clostridia|o__Clostridiales|f__Clostridiaceae|g__Clostridium|s__Clostridium_sp_AF27_2AA	s__Clostridium_sp_AF27_2AA	AS-LOW	2.57425	1.803e-05
s	k__Bacteria|p__Firmicutes|c__Clostridia|o__Clostridiales|f__Clostridiaceae|g__Clostridium|s__Clostridium_sp_AM22_11AC	s__Clostridium_sp_AM22_11AC	AS-LOW	2.88999	0.0007746
s	k__Bacteria|p__Firmicutes|c__Clostridia|o__Clostridiales|f__Clostridiaceae|g__Clostridium|s__Clostridium_sp_AM33_3	s__Clostridium_sp_AM33_3	AS-LOW	2.38499	0.0176272
g	k__Bacteria|p__Firmicutes|c__Clostridia|o__Clostridiales|f__Lachnospiraceae|g__Lachnospira	g__Lachnospira	AS-LOW	3.0063	0.0079929
s	k__Bacteria|p__Firmicutes|c__Clostridia|o__Clostridiales|f__Lachnospiraceae|g__Lacrimispora|s__Lacrimispora_amygdalina	s__Lacrimispora_amygdalina	AS-LOW	2.62071	0.0069282
g	k__Bacteria|p__Firmicutes|c__Clostridia|o__Clostridiales|f__Oscillospiraceae|g__Dysosmobacter	g__Dysosmobacter	AS-LOW	2.8021	0.0287641
g	k__Bacteria|p__Firmicutes|c__Clostridia|o__Clostridiales|f__Ruminococcaceae|g__Anaerotruncus	g__Anaerotruncus	AS-LOW	2.33127	0.0060398
s	k__Bacteria|p__Firmicutes|c__Clostridia|o__Clostridiales|f__Ruminococcaceae|g__Anaerotruncus|s__Anaerotruncus_rubiinfantis	s__Anaerotruncus_rubiinfantis	AS-LOW	2.25606	0.015856
g	k__Bacteria|p__Firmicutes|c__Clostridia|o__Clostridiales|f__Ruminococcaceae|g__Faecalibacterium	g__Faecalibacterium	AS-LOW	3.20109	0.0278069
s	k__Bacteria|p__Firmicutes|c__Clostridia|o__Clostridiales|f__Ruminococcaceae|g__Faecalibacterium|s__Faecalibacterium_prausnitzii	s__Faecalibacterium_prausnitzii	AS-LOW	3.18457	0.0357288
c	k__Bacteria|p__Firmicutes|c__Erysipelotrichia	c__Erysipelotrichia	CONTROL	2.97892	0.0001568
o	k__Bacteria|p__Firmicutes|c__Erysipelotrichia|o__Erysipelotrichales	o__Erysipelotrichales	CONTROL	2.97893	0.0001568
f	k__Bacteria|p__Firmicutes|c__Erysipelotrichia|o__Erysipelotrichales|f__Erysipelotrichaceae	f__Erysipelotrichaceae	CONTROL	2.9789	0.0001568
g	k__Bacteria|p__Firmicutes|c__Erysipelotrichia|o__Erysipelotrichales|f__Erysipelotrichaceae|g__Catenibacterium	g__Catenibacterium	CONTROL	3.09744	3.814e-05
s	k__Bacteria|p__Firmicutes|c__Erysipelotrichia|o__Erysipelotrichales|f__Erysipelotrichaceae|g__Catenibacterium|s__Catenibacterium_sp_AM22_15	s__Catenibacterium_sp_AM22_15	CONTROL	3.10187	3.814e-05
s	k__Bacteria|p__Firmicutes|c__Firmicutes_unclassified|o__Firmicutes_unclassified|f__Firmicutes_unclassified|g__Firmicutes_unclassified|s__Firmicutes_bacterium_AF16_15	s__Firmicutes_bacterium_AF16_15	AS-LOW	2.53487	0.0175444
g	k__Bacteria|p__Proteobacteria|c__Deltaproteobacteria|o__Desulfovibrionales|f__Desulfovibrionaceae|g__Bilophila	g__Bilophila	AS-LOW	2.90937	0.0044258
s	k__Bacteria|p__Proteobacteria|c__Deltaproteobacteria|o__Desulfovibrionales|f__Desulfovibrionaceae|g__Bilophila|s__Bilophila_wadsworthia	s__Bilophila_wadsworthia	AS-LOW	2.90991	0.0044258
c	k__Bacteria|p__Proteobacteria|c__Gammaproteobacteria	c__Gammaproteobacteria	CONTROL	2.81147	0.0413451
o	k__Bacteria|p__Proteobacteria|c__Gammaproteobacteria|o__Enterobacterales	o__Enterobacterales	CONTROL	2.7894	0.0375061
f	k__Bacteria|p__Proteobacteria|c__Gammaproteobacteria|o__Enterobacterales|f__Enterobacteriaceae	f__Enterobacteriaceae	CONTROL	2.78895	0.0375061
