# Supplementary material for: Metagenomic Characterization of Gut Microbiota in Individuals with Low Cardiovascular Risk
Source: J Clin Med. 2025 Jul 17;14(14):5097. doi: 10.3390/jcm14145097 (PMC12295110; doi:10.3390/jcm14145097)
Supplement: Supplementary file 1 [file jcm-14-05097-s001.zip › Suppl tables/Suppl Table S4 .xlsx]

## Sheet: Confidence plot differentiall
Difference between means
	pval	strict-ci	abs-ci	mean-abs-diff (|Δmean| )	MaxMean	Effect	EffectScaled	LV2	LV2~
VALSYN-PWY: L-valine biosynthesis	0.0074153	TRUE	0.015931396985151863, 0.3256379138909137	0.170785	CONTROL	0.170785	0.577195	Amino Acids Biosynthesis	Amino Acids Biosynthesis
PWY-2941: L-lysine biosynthesis II	0.0137334	TRUE	0.0007352989006581406, 0.13926461014532	0.07	CONTROL	0.07	0.271847	Amino Acids Biosynthesis	Amino Acids Biosynthesis
PWY-6969: TCA cycle V (2-oxoglutarate synthase)	0.0277051	TRUE	0.005293088177802899, 0.08727845298570018	0.0462858	AS-LOW	-0.046286	0.2	Generation of Precursor Metabolites and Energy	Generation of Precursor Metabolites and Energy
GLUCUROCAT-PWY: superpathway of &beta;-D-glucuronosides degradation	0.0059227	TRUE	0.015155628124900476, 0.08632538715871754	0.0507405	AS-LOW	-0.050741	0.213497	Carboxylates Degradation	Sugar Derivatives Degradation
GALACTUROCAT-PWY: D-galacturonate degradation I	0.0021199	TRUE	0.02100792851418945, 0.08863253064675111	0.0548202	AS-LOW	-0.05482	0.225857	Carboxylates Degradation	Sugar Derivatives Degradation
PWY-7242: D-fructuronate degradation	0.0004165	TRUE	0.03244902054871215, 0.10586035632888349	0.0691547	AS-LOW	-0.069155	0.269286	Carboxylates Degradation	Sugar Derivatives Degradation
PWY-6507: 4-deoxy-L-threo-hex-4-enopyranuronate degradation	0.0007339	TRUE	0.030778315774330323, 0.10837590277859349	0.0695771	AS-LOW	-0.069577	0.270566	Sugar Derivatives Degradation	Sugar Derivatives Degradation
PWY-7345: superpathway of anaerobic sucrose degradation	0.0003349	TRUE	0.0355169430355166, 0.11273369209313562	0.0741253	AS-LOW	-0.074125	0.284346	Carbohydrates Degradation	Carbohydrates Biosynthesis/Degradation
P42-PWY: incomplete reductive TCA cycle	0.001278	TRUE	0.03297937948432378, 0.12247314574492757	0.0777263	AS-LOW	-0.077726	0.295255	C1 Compounds Utilization and Assimilation	C1 Compounds Utilization and Assimilation
PWY-6545: pyrimidine deoxyribonucleotides de novo biosynthesis III	4.841e-05	TRUE	0.04614826042597413, 0.12175192493386246	0.0839501	AS-LOW	-0.08395	0.314112	Nucleosides and Nucleotides Biosynthesis	Nucleosides and Nucleotides Biosynthesis/Degradation
PWY-7184: pyrimidine deoxyribonucleotides de novo biosynthesis I	4.991e-05	TRUE	0.04735188104546721, 0.12521738644221125	0.0862846	AS-LOW	-0.086285	0.321185	Nucleosides and Nucleotides Biosynthesis	Nucleosides and Nucleotides Biosynthesis/Degradation
PWY-6123: inosine-5'-phosphate biosynthesis I	0.0353403	TRUE	0.006982762916707505, 0.19290480315431668	0.0999438	AS-LOW	-0.099944	0.362568	Nucleosides and Nucleotides Biosynthesis	Nucleosides and Nucleotides Biosynthesis/Degradation
PWY66-399: gluconeogenesis III	0.0047124	TRUE	0.032200746758650284, 0.16830443413947618	0.100253	AS-LOW	-0.100253	0.363504	Carbohydrates Biosynthesis	Carbohydrates Biosynthesis/Degradation
FERMENTATION-PWY: mixed acid fermentation	0.0049648	TRUE	0.03227001276766753, 0.1714602413243311	0.101865	AS-LOW	-0.101865	0.368389	Generation of Precursor Metabolites and Energy	Generation of Precursor Metabolites and Energy
SALVADEHYPOX-PWY: adenosine nucleotides degradation II	0.0018928	TRUE	0.045495234636716786, 0.18667143595925084	0.116083	AS-LOW	-0.116083	0.411466	Nucleosides and Nucleotides Degradation	Nucleosides and Nucleotides Biosynthesis/Degradation
PWY-5505: L-glutamate and L-glutamine biosynthesis	4.733e-06	TRUE	0.07187980779373113, 0.1620338941300282	0.116957	AS-LOW	-0.116957	0.414113	Amino Acids Biosynthesis	Amino Acids Biosynthesis
ANAEROFRUCAT-PWY: homolactic fermentation	0.0001963	TRUE	0.05940503121117531, 0.1776622553252804	0.118534	AS-LOW	-0.118534	0.41889	Generation of Precursor Metabolites and Energy	Generation of Precursor Metabolites and Energy
PWY-6608: guanosine nucleotides degradation III	0.0013342	TRUE	0.04892142007764427, 0.1906895262721503	0.119805	AS-LOW	-0.119805	0.422743	Nucleosides and Nucleotides Degradation	Nucleosides and Nucleotides Biosynthesis/Degradation
PWY-7210: pyrimidine deoxyribonucleotides biosynthesis from CTP	1.498e-05	TRUE	0.09567201138697724, 0.18561467941106047	0.140643	AS-LOW	-0.140643	0.485876	Nucleosides and Nucleotides Biosynthesis	Nucleosides and Nucleotides Biosynthesis/Degradation
PWY-5484: glycolysis II (from fructose 6-phosphate)	1.85e-05	TRUE	0.1106058310971091, 0.27270182448802627	0.191654	AS-LOW	-0.191654	0.640422	Generation of Precursor Metabolites and Energy	Generation of Precursor Metabolites and Energy
GLUCONEO-PWY: gluconeogenesis I	9.787e-05	TRUE	0.11317272331981967, 0.31639165857922746	0.214782	AS-LOW	-0.214782	0.710495	Carbohydrates Biosynthesis	Carbohydrates Biosynthesis/Degradation
GLYCOLYSIS: glycolysis I (from glucose 6-phosphate)	3.317e-06	TRUE	0.15090560999550207, 0.33774399832179713	0.244325	AS-LOW	-0.244325	0.8	Generation of Precursor Metabolites and Energy	Generation of Precursor Metabolites and Energy
