# Supplementary material for: Metagenomic Characterization of Gut Microbiota in Individuals with Low Cardiovascular Risk
Source: J Clin Med. 2025 Jul 17;14(14):5097. doi: 10.3390/jcm14145097 (PMC12295110; doi:10.3390/jcm14145097)
Supplement: Supplementary file 1 [file jcm-14-05097-s001.zip › Suppl tables/Suppl Table S5 .xlsx]

## Sheet: A association risk factors and 
Association analysis between cardiovascular risk factors and gut microbiome features in low cardiovascular risk (LCR) patients.
		c*	p
Phylum
LpA-c	k__Bacteria|p__Bacteroidetes	-0.445888	0.0148927
EF-inv-c	k__Bacteria|p__Bacteroidetes	-0.455107	0.021289
PC2-c	k__Bacteria|p__Bacteroidetes	0.510744	0.0012911
Class
LpA-c	k__Bacteria|p__Bacteroidetes|c__Bacteroidia	-0.44433	0.0154014
EF-inv-c	k__Bacteria|p__Bacteroidetes|c__Bacteroidia	-0.447707	0.0241782
PC2-c	k__Bacteria|p__Bacteroidetes|c__Bacteroidia	0.507584	0.0014367
Order
LpA-c	k__Bacteria|p__Bacteroidetes|c__Bacteroidia|o__Bacteroidales	-0.444246	0.0154261
EF-inv-c	k__Bacteria|p__Bacteroidetes|c__Bacteroidia|o__Bacteroidales	-0.447506	0.0242551
PC2-c	k__Bacteria|p__Bacteroidetes|c__Bacteroidia|o__Bacteroidales	0.507382	0.0014458
Family
ApoB-c	k__Bacteria|p__Firmicutes|c__Clostridia|o__Clostridiales|f__Oscillospiraceae	0.330975	0.0125523
LDL-c	k__Bacteria|p__Firmicutes|c__Clostridia|o__Clostridiales|f__Oscillospiraceae	0.314654	0.0310457
TC-c	k__Bacteria|p__Firmicutes|c__Clostridia|o__Clostridiales|f__Oscillospiraceae	0.324166	0.0174158
NONHDLCHOL-c	k__Bacteria|p__Firmicutes|c__Clostridia|o__Clostridiales|f__Oscillospiraceae	0.285017	0.0441271
PC1-c	k__Bacteria|p__Firmicutes|c__Clostridia|o__Clostridiales|f__Oscillospiraceae	0.337104	0.0175714
Genus
HDL-c	k__Bacteria|p__Firmicutes|c__Clostridia|o__Clostridiales|f__Ruminococcaceae|g__Ruminococcus	0.333512	0.0117722
EF-inv-c	k__Bacteria|p__Firmicutes|c__Clostridia|o__Clostridiales|f__Clostridiales_unclassified|g__Clostridiales_unclassified	0.386141	0.0512089
Fibrinogen-c	k__Bacteria|p__Firmicutes|c__Clostridia|o__Clostridiales|f__Lachnospiraceae|g__Fusicatenibacter	0.440983	0.0083171
ApoB-c	k__Bacteria|p__Firmicutes|c__Clostridia|o__Clostridiales|f__Ruminococcaceae|g__Ruminococcus	0.319041	0.0236253
	k__Bacteria|p__Firmicutes|c__Clostridia|o__Clostridiales|f__Oscillospiraceae|g__Oscillibacter	0.364419	0.0078554
	k__Bacteria|p__Firmicutes|c__Clostridia|o__Clostridiales|f__Clostridiales_unclassified|g__Clostridiales_unclassified	0.35734	0.0066995
	k__Bacteria|p__Firmicutes|c__Clostridia|o__Clostridiales|f__Lachnospiraceae|g__Fusicatenibacter	0.389125	0.0061244
LDL-c	k__Bacteria|p__Firmicutes|c__Clostridia|o__Clostridiales|f__Ruminococcaceae|g__Faecalibacterium	-0.295512	0.0510048
	k__Bacteria|p__Firmicutes|c__Clostridia|o__Clostridiales|f__Ruminococcaceae|g__Ruminococcus	0.355137	0.0177028
	k__Bacteria|p__Firmicutes|c__Clostridia|o__Clostridiales|f__Oscillospiraceae|g__Oscillibacter	0.373143	0.0121089
	k__Bacteria|p__Firmicutes|c__Clostridia|o__Clostridiales|f__Clostridiales_unclassified|g__Clostridiales_unclassified	0.347157	0.0166413
	k__Bacteria|p__Firmicutes|c__Clostridia|o__Clostridiales|f__Lachnospiraceae|g__Fusicatenibacter	0.334605	0.0368902
TG-c	k__Bacteria|p__Firmicutes|c__Clostridia|o__Clostridiales|f__Lachnospiraceae|g__Fusicatenibacter	0.33991	0.034515
TC-c	k__Bacteria|p__Firmicutes|c__Clostridia|o__Clostridiales|f__Ruminococcaceae|g__Faecalibacterium	-0.281127	0.0507898
	k__Bacteria|p__Firmicutes|c__Clostridia|o__Clostridiales|f__Ruminococcaceae|g__Ruminococcus	0.421085	0.001512
	k__Bacteria|p__Firmicutes|c__Clostridia|o__Clostridiales|f__Oscillospiraceae|g__Oscillibacter	0.419874	0.0016905
	k__Bacteria|p__Firmicutes|c__Clostridia|o__Clostridiales|f__Lachnospiraceae|g__Fusicatenibacter	0.304859	0.0470617
NONHDLCHOL-c	k__Bacteria|p__Firmicutes|c__Clostridia|o__Clostridiales|f__Ruminococcaceae|g__Faecalibacterium	-0.360359	0.0091012
	k__Bacteria|p__Firmicutes|c__Clostridia|o__Clostridiales|f__Ruminococcaceae|g__Ruminococcus	0.31971	0.028329
	k__Bacteria|p__Firmicutes|c__Clostridia|o__Clostridiales|f__Oscillospiraceae|g__Oscillibacter	0.348583	0.0153541
	k__Bacteria|p__Firmicutes|c__Clostridia|o__Clostridiales|f__Clostridiales_unclassified|g__Clostridiales_unclassified	0.301509	0.0339885
	k__Bacteria|p__Firmicutes|c__Clostridia|o__Clostridiales|f__Lachnospiraceae|g__Fusicatenibacter	0.318233	0.0390656
PC1-c	k__Bacteria|p__Firmicutes|c__Clostridia|o__Clostridiales|f__Ruminococcaceae|g__Faecalibacterium	-0.331065	0.023805
	k__Bacteria|p__Firmicutes|c__Clostridia|o__Clostridiales|f__Ruminococcaceae|g__Ruminococcus	0.394805	0.0059564
	k__Bacteria|p__Firmicutes|c__Clostridia|o__Clostridiales|f__Oscillospiraceae|g__Oscillibacter	0.450534	0.0010439
	k__Bacteria|p__Firmicutes|c__Clostridia|o__Clostridiales|f__Lachnospiraceae|g__Fusicatenibacter	0.335583	0.0339818
Species
ApoA-c	k__Bacteria|p__Bacteroidetes|c__Bacteroidia|o__Bacteroidales|f__Bacteroidaceae|g__Bacteroides|s__Bacteroides_uniformis	0.349657	0.0401216
	k__Bacteria|p__Firmicutes|c__Clostridia|o__Clostridiales|f__Clostridiaceae|g__Clostridium|s__Clostridium_sp_AF15_49	0.378451	0.0170732
HDL-c	k__Bacteria|p__Firmicutes|c__Clostridia|o__Clostridiales|f__Clostridiaceae|g__Clostridium|s__Clostridium_phoceensis	0.295925	0.0217887
	k__Bacteria|p__Firmicutes|c__Clostridia|o__Clostridiales|f__Clostridiaceae|g__Clostridium|s__Clostridium_sp_AF15_49	0.323405	0.0110627
	k__Bacteria|p__Firmicutes|c__Clostridia|o__Clostridiales|f__Lachnospiraceae|g__Lachnospira|s__Lachnospira_pectinoschiza	-0.298881	0.0340646
EF-inv-c	k__Bacteria|p__Firmicutes|c__Clostridia|o__Clostridiales|f__Clostridiaceae|g__Clostridium|s__Clostridium_phoceensis	-0.407793	0.0373933
	k__Bacteria|p__Firmicutes|c__Clostridia|o__Clostridiales|f__Clostridiaceae|g__Clostridium|s__Clostridium_sp_AF15_49	-0.418894	0.0328983
Fibrinogen-c	k__Bacteria|p__Bacteroidetes|c__Bacteroidia|o__Bacteroidales|f__Bacteroidaceae|g__Bacteroides|s__Bacteroides_uniformis	0.337767	0.0471414
	k__Bacteria|p__Firmicutes|c__Clostridia|o__Clostridiales|f__Lachnospiraceae|g__Fusicatenibacter|s__Fusicatenibacter_saccharivorans	0.440991	0.0083083
ApoB-c	k__Bacteria|p__Bacteroidetes|c__Bacteroidia|o__Bacteroidales|f__Bacteroidaceae|g__Bacteroides|s__Bacteroides_uniformis	0.341251	0.0155758
	k__Bacteria|p__Firmicutes|c__Clostridia|o__Clostridiales|f__Lachnospiraceae|g__Fusicatenibacter|s__Fusicatenibacter_saccharivorans	0.389204	0.0061049
	k__Bacteria|p__Firmicutes|c__Clostridia|o__Clostridiales|f__Oscillospiraceae|g__Oscillibacter|s__Oscillibacter_sp_ER4	0.357181	0.0072681
	k__Bacteria|p__Firmicutes|c__Clostridia|o__Clostridiales|f__Ruminococcaceae|g__Faecalibacterium|s__Faecalibacterium_prausnitzii	-0.312944	0.0250889
LDL-c	k__Bacteria|p__Bacteroidetes|c__Bacteroidia|o__Bacteroidales|f__Bacteroidaceae|g__Bacteroides|s__Bacteroides_uniformis	0.31639	0.0421536
	k__Bacteria|p__Firmicutes|c__Clostridia|o__Clostridiales|f__Lachnospiraceae|g__Fusicatenibacter|s__Fusicatenibacter_saccharivorans	0.334675	0.0368243
	k__Bacteria|p__Bacteroidetes|c__Bacteroidia|o__Bacteroidales|f__Bacteroidales_unclassified|g__Phocaeicola|s__Phocaeicola_vulgatus	0.424436	0.0035536
	k__Bacteria|p__Firmicutes|c__Clostridia|o__Clostridiales|f__Oscillospiraceae|g__Oscillibacter|s__Oscillibacter_sp_ER4	0.341634	0.0199779
	k__Bacteria|p__Firmicutes|c__Clostridia|o__Clostridiales|f__Ruminococcaceae|g__Faecalibacterium|s__Faecalibacterium_prausnitzii	-0.325181	0.0308213
TG-c	k__Bacteria|p__Firmicutes|c__Clostridia|o__Clostridiales|f__Lachnospiraceae|g__Fusicatenibacter|s__Fusicatenibacter_saccharivorans	0.33956	0.0347012
	k__Bacteria|p__Firmicutes|c__Clostridia|o__Clostridiales|f__Lachnospiraceae|g__Lachnospira|s__Lachnospira_pectinoschiza	0.363067	0.0226511
TC-c	k__Bacteria|p__Bacteroidetes|c__Bacteroidia|o__Bacteroidales|f__Bacteroidaceae|g__Bacteroides|s__Bacteroides_uniformis	0.410554	0.0026455
	k__Bacteria|p__Firmicutes|c__Clostridia|o__Clostridiales|f__Lachnospiraceae|g__Fusicatenibacter|s__Fusicatenibacter_saccharivorans	0.305235	0.0467231
	k__Bacteria|p__Bacteroidetes|c__Bacteroidia|o__Bacteroidales|f__Bacteroidales_unclassified|g__Phocaeicola|s__Phocaeicola_vulgatus	0.386672	0.0058767
	k__Bacteria|p__Firmicutes|c__Clostridia|o__Clostridiales|f__Oscillospiraceae|g__Oscillibacter|s__Oscillibacter_sp_ER4	0.380524	0.0043868
	k__Bacteria|p__Firmicutes|c__Clostridia|o__Clostridiales|f__Ruminococcaceae|g__Faecalibacterium|s__Faecalibacterium_prausnitzii	-0.307455	0.0319018
NONHDLCHOL-c	k__Bacteria|p__Bacteroidetes|c__Bacteroidia|o__Bacteroidales|f__Bacteroidaceae|g__Bacteroides|s__Bacteroides_uniformis	0.346177	0.0174458
	k__Bacteria|p__Firmicutes|c__Clostridia|o__Clostridiales|f__Lachnospiraceae|g__Fusicatenibacter|s__Fusicatenibacter_saccharivorans	0.31846	0.0388816
	k__Bacteria|p__Bacteroidetes|c__Bacteroidia|o__Bacteroidales|f__Bacteroidales_unclassified|g__Phocaeicola|s__Phocaeicola_vulgatus	0.357297	0.0140085
	k__Bacteria|p__Firmicutes|c__Clostridia|o__Clostridiales|f__Oscillospiraceae|g__Oscillibacter|s__Oscillibacter_sp_ER4	0.327061	0.0204401
	k__Bacteria|p__Firmicutes|c__Clostridia|o__Clostridiales|f__Ruminococcaceae|g__Faecalibacterium|s__Faecalibacterium_prausnitzii	-0.385641	0.004887
PC1-c	k__Bacteria|p__Bacteroidetes|c__Bacteroidia|o__Bacteroidales|f__Bacteroidaceae|g__Bacteroides|s__Bacteroides_uniformis	0.411321	0.0043235
	k__Bacteria|p__Firmicutes|c__Clostridia|o__Clostridiales|f__Lachnospiraceae|g__Fusicatenibacter|s__Fusicatenibacter_saccharivorans	0.335839	0.0338017
	k__Bacteria|p__Firmicutes|c__Clostridia|o__Clostridiales|f__Oscillospiraceae|g__Oscillibacter|s__Oscillibacter_sp_ER4	0.410042	0.0028355
	k__Bacteria|p__Firmicutes|c__Clostridia|o__Clostridiales|f__Ruminococcaceae|g__Faecalibacterium|s__Faecalibacterium_prausnitzii	-0.366051	0.0114192
PC2-c	k__Bacteria|p__Firmicutes|c__Clostridia|o__Clostridiales|f__Clostridiaceae|g__Clostridium|s__Clostridium_phoceensis	0.465377	0.0032593
	k__Bacteria|p__Firmicutes|c__Clostridia|o__Clostridiales|f__Clostridiaceae|g__Clostridium|s__Clostridium_sp_AF15_49	0.430121	0.0085917
HbA1c-c	k__Bacteria|p__Firmicutes|c__Clostridia|o__Clostridiales|f__Lachnospiraceae|g__Lachnospira|s__Lachnospira_pectinoschiza	-0.339159	0.034752
*Generalized linear model (GLM), p≤0.05, adjusted for age, BMI, sex, and alcohol consumption.

## Sheet: B association risk factors and 
Association analysis between cardiovascular risk factors and gut microbiome pathways in low cardiovascular risk (LCR) patients.
		c*	p
ApoA-c	Unsaturated-Fatty-Acids-Biosynthesis	0.444541	0.0024473
	BIOTIN-SYN	0.371792	0.0373316
	Stearate-Biosynthesis	0.399325	0.0177939
HDL-c	Unsaturated-Fatty-Acids-Biosynthesis	0.362975	0.0025074
	BIOTIN-SYN	0.357384	0.0088752
	Stearate-Biosynthesis	0.321313	0.0173581
	GLYCOGEN-BIOSYN	-0.280422	0.0427702
LpA-c	Peptidoglycan-Biosynthesis	-0.597397	0.0049448
	NAD-SYN	-0.434985	0.0266543
EF-inv-c	GLYCOGEN-BIOSYN	0.417342	0.0447978
	Peptidoglycan-Biosynthesis	-0.555602	0.0170587
Fibrinogen-c	Unsaturated-Fatty-Acids-Biosynthesis	0.359669	0.02052
	BIOTIN-SYN	0.499097	0.0016416
	Stearate-Biosynthesis	0.512959	0.000614
ApoB-c	SUGAR-NUCLEOTIDES	0.332885	0.0325998
	BIOTIN-SYN	0.289743	0.053848
TG-c	SUGAR-ACIDS-DEG	-0.388281	0.0048451
TC-c	SUGAR-NUCLEOTIDES	0.311263	0.0531702
	BIOTIN-SYN	0.374905	0.0100113
	Stearate-Biosynthesis	0.341353	0.0173314
NONHDLCHOL-c	SUGAR-NUCLEOTIDES	0.340671	0.0336832
	SUGAR-ACIDS-DEG	-0.294329	0.0355326
PC1-c	SUGAR-NUCLEOTIDES	0.356526	0.0305342
	BIOTIN-SYN	0.403702	0.0071465
	Stearate-Biosynthesis	0.382015	0.0091533
	SUGAR-ACIDS-DEG	-0.283216	0.0523714
PC2-c	Unsaturated-Fatty-Acids-Biosynthesis	0.409826	0.0116778
	GLYCOGEN-BIOSYN	-0.427951	0.0135025
	Peptidoglycan-Biosynthesis	0.469971	0.0227525
	NAD-SYN	0.363276	0.0505237
HbA1c-c	HEME-SYN	-0.55146	7.068e-05
	HISTIDINE-SYN	0.350886	0.0326098
CRP-c	Unsaturated-Fatty-Acids-Biosynthesis	0.419718	0.0099181
	BIOTIN-SYN	0.395354	0.0325847
	Stearate-Biosynthesis	0.417287	0.017875
	HEME-SYN	-0.507274	0.0040428
	HISTIDINE-SYN	0.3825	0.0437482
*Generalized linear model (GLM), p≤0.05, adjusted for age, BMI, sex, and alcohol consumption.

## Sheet: C PCA decomposition of cardiova
PCA decomposition of cardiovascular risk factors				Correlation between PCA and parameter
				Table 3.4
	PC1*	PC2*			r1	r2	p
AS27	0.644301	0.591446		ApoA	-0.24276	0.832533	2.13641e-08
AS35	0.552824	0.255885		HDL	-0.063404	0.805117	8.10943e-08
AS50	0.391918	0.549448		EF-inv	0.358658	-0.540178	0.00300473
AS51	1	0.425553		Fibrinogen	0.502726	0.186269	0.00463524
AS63	0.431333	0.0837957		ApoB	0.944977	-0.319893	4.07115e-15
AS64	0.844734	0.253365		LDL	0.961735	-0.228476	2.79518e-17
AS74	0.320506	0.547995		TG	0.457635	-0.22069	0.0125537
AS75	0.521972	0.51105		TC	0.866518	0.095439	6.05862e-10
AS77	0.364427	0.368797		NONHDLCHOL	0.958621	-0.315239	8.20048e-17
AS79	0.727273	0.0749364		Age	0.452895	0.275617	0.0119652
AS81	0.318985	0.670395		BMI	0.400667	-0.371301	0.0282247
AS83	0.529918	0		Alcohol	0.204389	-0.385194	0.0355504
AS84	0	0.171752
AS93	0.525242	0.103216		Table 3.5
AS95	0.363192	0.584576		k__Bacteria|p__Firmicutes|c__Clostridia|o__Clostridiales|f__Ruminococcaceae|g__Faecalibacterium	-0.377086	0.267186	0.039961
AS97	0.489187	0.461869		k__Bacteria|p__Firmicutes|c__Clostridia|o__Clostridiales|f__Clostridiales_unclassified|g__Clostridiales_unclassified	0.486541	-0.20089	0.006404
AS105	0.231282	0.379022		k__Bacteria|p__Firmicutes|c__Clostridia|o__Clostridiales|f__Lachnospiraceae|g__Fusicatenibacter	0.383315	0.147497	0.036536
AS110	0.671967	0.133146		k__Bacteria|p__Firmicutes|c__Clostridia|o__Clostridiales|f__Ruminococcaceae|g__Faecalibacterium|s__Faecalibacterium_prausnitzii	-0.422914	0.262291	0.019889
AS122	0.867025	0.0995376		k__Bacteria|p__Bacteroidetes|c__Bacteroidia|o__Bacteroidales|f__Bacteroidales_unclassified|g__Phocaeicola|s__Phocaeicola_vulgatus	0.414922	0.03608	0.022612
AS125	0.468452	0.427049		k__Bacteria|p__Firmicutes|c__Clostridia|o__Clostridiales|f__Lachnospiraceae|g__Lachnospira|s__Lachnospira_pectinoschiza	0.104099	-0.395575	0.030486
AS133	0.639236	0.384671		k__Bacteria|p__Firmicutes|c__Clostridia|o__Clostridiales|f__Lachnospiraceae|g__Fusicatenibacter|s__Fusicatenibacter_saccharivorans	0.390879	0.148387	0.032699
AS135	0.52764	0.247545		k__Bacteria|p__Firmicutes|c__Clostridia|o__Clostridiales|f__Clostridiaceae|g__Clostridium|s__Clostridium_sp_AF15_49	0.001797	0.400647	0.028234
AS260	0.522837	0.536565
AS261	0.548851	0.424278		Table 3.6
AS288	0.441773	0.486999		BIOTIN-SYN	0.275195	0.400222	0.028417
AS293	0.523873	0.260667		GLYCOGEN-BIOSYN	0.105228	-0.241824	0.197936
AS294	0.658163	0.254815		HEME-SYN	-0.107008	-0.229811	0.221831
AS306	0.881625	1		HISTIDINE-SYN	-0.224917	0.199555	0.232103
AS328	0.483061	0.269575		NAD-SYN	0.058954	0.115017	0.545034
AS329	0.839335	0.378103		Peptidoglycan-Biosynthesis	-0.244494	0.157286	0.192878
				SUGAR-ACIDS-DEG	-0.159956	0.1604	0.397151
*standard scaled				SUGAR-NUCLEOTIDES	0.321468	-0.103003	0.083228
				Stearate-Biosynthesis	0.254283	0.341935	0.06439
				Unsaturated-Fatty-Acids-Biosynthesis	0.16396	0.397998	0.029392

## Sheet: D  Correlation taxonomic and fu
Correlation taxonomic and functional markers
		r*	p
BIOTIN-SYN	k__Bacteria|p__Firmicutes|c__Clostridia|o__Clostridiales|f__Ruminococcaceae|g__Ruminococcus	0.42	0.021737
	k__Bacteria|p__Firmicutes|c__Clostridia|o__Clostridiales|f__Lachnospiraceae|g__Fusicatenibacter	0.4	0.02691
GLYCOGEN-BIOSYN	k__Bacteria|p__Firmicutes|c__Clostridia|o__Clostridiales|f__Clostridiales_unclassified|g__Clostridiales_unclassified	0.43	0.017828
NAD-SYN	k__Bacteria|p__Firmicutes|c__Clostridia|o__Clostridiales|f__Oscillospiraceae|g__Oscillibacter	-0.48	0.007653
	k__Bacteria|p__Firmicutes|c__Clostridia|o__Clostridiales|f__Clostridiales_unclassified|g__Clostridiales_unclassified	-0.38	0.036301
SUGAR-ACIDS-DEG	k__Bacteria|p__Firmicutes|c__Clostridia|o__Clostridiales|f__Ruminococcaceae|g__Faecalibacterium	0.45	0.011813
SUGAR-NUCLEOTIDES	k__Bacteria|p__Firmicutes|c__Clostridia|o__Clostridiales|f__Lachnospiraceae|g__Fusicatenibacter	0.51	0.003978
Unsaturated-Fatty-Acids-Biosynthesis	k__Bacteria|p__Firmicutes|c__Clostridia|o__Clostridiales|f__Lachnospiraceae|g__Fusicatenibacter	0.43	0.017182
*Spearman'r

## Sheet: E Scatterplots taxonomic marker
Scatterplots taxonomic marker
	k__Bacteria|p__Firmicutes|c__Clostridia|o__Clostridiales|f__Ruminococcaceae|g__Faecalibacterium	k__Bacteria|p__Firmicutes|c__Clostridia|o__Clostridiales|f__Ruminococcaceae|g__Faecalibacterium|s__Faecalibacterium_prausnitzii	k__Bacteria|p__Firmicutes|c__Clostridia|o__Clostridiales|f__Lachnospiraceae|g__Fusicatenibacter|s__Fusicatenibacter_saccharivorans	k__Bacteria|p__Firmicutes|c__Clostridia|o__Clostridiales|f__Lachnospiraceae|g__Fusicatenibacter	ApoB
AS27	10.7972	9.79349	0.227956	0.226303	0.93
AS35	3.28263	3.25768	0.349831	0.34982	0.98
AS50	6.42937	6.1632	0.208317	0.208317	0.74
AS51	7.46762	6.91915	0.18669	0.18669	1.3
AS63	6.06701	6.07401	0.262554	0.262251	0.84
AS64	6.06632	5.61608	0.167958	0.167957	1.19
AS74	7.99852	7.40479	0.143196	0.142995	0.67
AS75	4.26358	4.07674	1.41946	1.40988	0.84
AS77	8.7467	8.38141	0.167519	0.167455	0.72
AS79	3.55908	2.9498	0.05472	0.054544	1.08
AS81	11.1773	10.5447	0.066753	0.066753	0.71
AS83	2.78452	2.52456	0.119305	0.119303	0.88
AS84	9.96327	9.9636	0.026151	0.02615	0.43
AS93	2.90889	2.4584	0.007793	0.007785	0.96
AS95	11.9506	11.5562	0.693205	0.693205	0.7
AS97	3.92628	3.70243	0.093425	0.093425	0.82
AS105	5.11252	5.07683	0.050068	0.050068	0.62
AS110	4.0525	3.48235	0.46249	0.462489	1
AS122	9.97159	9.20498	1.33456	1.33439	1.25
AS125	7.0113	6.69254	0.162898	0.162898	0.93
AS133	6.84599	6.47673	1.20889	1.20846	1.02
AS135	2.85193	2.63376	0.016367	0.016367	0.89
AS260	7.31068	6.47386	0.257569	0.25602	0.89
AS261	2.57973	2.5176	0.05037	0.049761	0.86
AS288	3.01787	2.89919	0.006612	0.006612	0.72
AS293	12.7043	11.1906	0.280331	0.280331	0.89
AS294	1.95636	1.52148	0.273735	0.27325	1.08
AS306	1.28119	1.28877	0.523539	0.52046	1.02
AS328	5.79998	5.41947	0.136777	0.136639	0.84
AS329	2.91272	1.37227	0.31109	0.306205	1.2
	c	p
k__Bacteria|p__Firmicutes|c__Clostridia|o__Clostridiales|f__Lachnospiraceae|g__Fusicatenibacter	0.389125	0.0061244
k__Bacteria|p__Firmicutes|c__Clostridia|o__Clostridiales|f__Ruminococcaceae|g__Faecalibacterium	-0.271074	0.0558105
k__Bacteria|p__Firmicutes|c__Clostridia|o__Clostridiales|f__Lachnospiraceae|g__Fusicatenibacter|s__Fusicatenibacter_saccharivorans	0.389204	0.0061049
k__Bacteria|p__Firmicutes|c__Clostridia|o__Clostridiales|f__Ruminococcaceae|g__Faecalibacterium|s__Faecalibacterium_prausnitzii	-0.312944	0.0250889
